# Supplementary material for: Machine learning analysis of the UK Biobank reveals IGF-1 and inflammatory biomarkers predict Parkinson’s disease risk
Source: PLoS One. 2023 May 9;18(5):e0285416. doi: 10.1371/journal.pone.0285416 (PMC10168570; doi:10.1371/journal.pone.0285416)
Supplement: S1 File — (XLSX) [file pone.0285416.s001.xlsx]

## Sheet: VS
	A list of the variables referenced, VS, which were used in the IDEARs model following the initial selection.
	variable name	Description
	pollution	Average pollution
	parental_pd	Whether a parent had parkinson's diagnosed prior to baseline
	Cystatin C	Cystatin C
	Cystatin C	Cystatin C
	sedentary_time	total sedentary time as a sum of time spent using computer, driving etc.
	Creatinine	Creatinine
	Systolic blood pressure, automated reading	Systolic blood pressure, automated reading
	Lymphocyte count	Lymphocyte count
	alcohol	Total alcohol consumption
	Total bilirubin	Total bilirubin
	White blood cell (leukocyte) count	White blood cell (leukocyte) count
	Summed MET minutes per week for all activity	Summed MET minutes per week for all activity
	Time spent watching television (TV)	Time spent watching television (TV)
	Maternal smoking around birth	Maternal smoking around birth
	Platelet distribution width	Platelet distribution width
	Long-standing illness, disability or infirmity	How many long-standing illness, disability or infirmity at baseline
	Alkaline phosphatase	Alkaline phosphatase
	Sodium in urine	Sodium in urine
	Frequency of tiredness / lethargy in last 2 weeks	Frequency of tiredness / lethargy in last 2 weeks
	Inverse distance to the nearest major road	Inverse distance to the nearest major road
	pesticide_exposure	pesticide_exposure
	Eosinophill count	Eosinophill count
	Hearing difficulty/problems with background noise	Hearing difficulty/problems with background noise
	Sex	Gender
	Testosterone	Testosterone
	LDL direct	LDL direct
	Other serious medical condition/disability diagnosed by doctor	Other serious medical condition/disability diagnosed by doctor
	Index for card B in round	Index for card B in round
	Coffee intake	Coffee intake
	Mean corpuscular volume	Mean corpuscular volume
	Albumin	Albumin
	never_eat_eggs_dairy_wheat_sugar_f6144_0_0_Dairy products	never_eat_eggs_dairy_wheat_sugar_f6144_0_0_Dairy products
	Platelet crit	Platelet crit
	Mean reticulocyte volume	Mean reticulocyte volume
	AST_ALT_ratio	AST_ALT_ratio
	non_ost_non_asp	non_ost_non_asp
	IPAQ activity group	IPAQ activity group
	Neuroticism score	Neuroticism score
	Platelet count	Platelet count
	Genotype measurement batch	Genotype measurement batch
	Forced vital capacity (FVC)	Forced vital capacity (FVC)
	Sleep duration	Sleep duration
	Facial ageing	Facial ageing
	ibuprofen	ibuprofen
	Sleeplessness / insomnia	Sleeplessness / insomnia
	Mean sphered cell volume	Mean sphered cell volume
	Chest pain or discomfort	Chest pain or discomfort
	Number of incorrect matches in round	Number of incorrect matches in round
	Eosinophill percentage	Eosinophill percentage
	Alcohol intake versus 10 years previously	Alcohol intake versus 10 years previously
	APOE4_Carriers	APOE4_Carriers
	depressed	depressed
	Cereal intake	Cereal intake
	Triglycerides	Triglycerides
	Mean platelet (thrombocyte) volume	Mean platelet (thrombocyte) volume
	Vitamin D	Vitamin D
	Apolipoprotein A	Apolipoprotein A
	Urate	Urate
	Cancer diagnosed by doctor	Cancer diagnosed by doctor
	Glucose	Glucose
	C-reactive protein	C-reactive protein
	HDL cholesterol	HDL cholesterol
	Lymphocyte percentage	Lymphocyte percentage
	Number of treatments/medications taken	Number of treatments/medications taken
	Immature reticulocyte fraction	Immature reticulocyte fraction
	Standing height	Standing height
	parental_dem	parental_dem
	Potassium in urine	Potassium in urine
	mean_snap_presses	mean_snap_presses
	calc	Calcium channel blockers taken at baseline
	Taking other prescription medications	Taking other prescription medications
	Glycated haemoglobin (HbA1c)	Glycated haemoglobin (HbA1c)
	Frequency of tenseness / restlessness in last 2 weeks	Frequency of tenseness / restlessness in last 2 weeks
	Creatinine (enzymatic) in urine	Creatinine (enzymatic) in urine
	Worrier / anxious feelings	Worrier / anxious feelings
	non_ost	non_ost
	Usual walking pace	Usual walking pace
	hypertension	hypertension
	atorvastatin	atorvastatin
	Alanine aminotransferase	Alanine aminotransferase
	Cholesterol	Cholesterol
	Phosphate	Phosphate
	Suffer from 'nerves'	Suffer from 'nerves'
	beta_block	beta_block
	TBI	Traumatic Brain Injusry ICD10s recorded at baseline
	avg_duration_to_first_press_of_snapbutton_in_each_round	Average duration to first press of snap button in exercise
	major_dietary_changes_in_the_last_5_years_f1538_0_0_Yes_ because of illness	Major dietary changes because of illness in last 5 years
	neutrophill_lymphocyte_ratio	neutrophill to lymphocyte ratio
	Place of birth in UK - east co-ordinate	Place of birth in UK - east co-ordinate
	Neutrophill percentage	Neutrophill percentage
	Home location at assessment - east co-ordinate (rounded)	Home location at assessment - east co-ordinate (rounded)
	melanoma	melanoma
	Summed minutes activity	Summed minutes activity
	Gamma glutamyltransferase	Gamma glutamyltransferase
	Age when attended assessment centre	Age when attended assessment centre
	IGF-1	IGF-1
	cereal_type_f1468_0_0_Oat cereal (e.g. Ready Brek_ porridge)	cereal_type_f1468_0_0_Oat cereal (e.g. Ready Brek_ porridge)
	Hand grip strength (right)	Hand grip strength (right)
	Waist circumference	Waist circumference
	urban_rural	urban_rural
	Smoking status	Smoking status
	Constipation	Constipation
	Calcium	Calcium
	Hand grip strength (left)	Hand grip strength (left)
	Nervous feelings	Nervous feelings
	Red blood cell (erythrocyte) count	Red blood cell (erythrocyte) count
	Overall health rating	Overall health rating
	total_dis	Total number of ICD10 conditions already diagnosed at baseline

## Sheet: VC
	A list of the variables referenced, VC, which were nown associations modelled for comparison at baseline.
	variable	Description
	sex_f31_0_0	Gender
	calc	Calcium channel blockers taken at baseline
	neuroticism_score_f20127_0_0	Neuroticism score at baseline
	non_ost	nonsteroidal anti-inflammatory drugs taken at baseline
	depressed	depression ICD10 codes at baseline
	beta_block	Taking beta blockers at baseline
	melanoma	Melanoma at baseline
	hypertension	hypertension at baseline
	ipaq_activity_group_f22032_0_0	IPAQ Activity group at baseline
	never_eat_eggs_dairy_wheat_sugar_f6144_0_0_Dairy products	Eat dairy at baseline
	urate_f30880_0_0	Urate at baseline
	non_ost_non_asp	nonsteroidal anti-inflammatory drugs taken at baseline excluding aspirin
	Constipation	Constipation at baseline
	ibuprofen	Ibuprofen at baseline
	coffee_intake_f1498_0_0	Coffee intake at baseline
	alcohol	Alcohol intake at baseline
	pesticide_exposure	Pesticide exposure levels at baseline
	urban_rural	Whether living in urban or rural area at baseline
	TBI	Traumatic Brain Injusry ICD10s at baseline
	smoking_status_f20116_0_0	Smoking status at baseline
	parental_pd	Whether a parent had parkinson's diagnosed prior to baseline
